# Supplementary material for: Diet, Food Intake, and Exercise Mixed Interventions (DEMI) in the Enhancement of Wellbeing among Community-Dwelling Older Adults in Japan: Systematic Review and Meta-Analysis of Randomized Controlled Trials
Source: Geriatrics (Basel). 2024 Mar 4;9(2):32. doi: 10.3390/geriatrics9020032 (PMC10961817; doi:10.3390/geriatrics9020032)
Supplement: Supplementary file 1 [file geriatrics-09-00032-s001.zip]

Archive with 1 entries (1 files):
- geriatrics-2835855-supplementary.pdf
